# Supplementary material for: Refining Evaluation of Bone Mass and Adipose Distribution in Dunnigan Syndrome
Source: Int J Mol Sci. 2023 Aug 23;24(17):13118. doi: 10.3390/ijms241713118 (PMC10488191; doi:10.3390/ijms241713118)
Supplement: Supplementary file 1 [file ijms-24-13118-s001.zip]

Archive with 1 entries (1 files):
- ijms-2535286-supplementary.pdf
